# Supplementary material for: DDX50 Is a Viral Restriction Factor That Enhances IRF3 Activation
Source: Viruses. 2022 Feb 3;14(2):316. doi: 10.3390/v14020316 (PMC8875258; doi:10.3390/v14020316)
Supplement: Supplementary file 1 [file viruses-14-00316-s001.zip]

Archive with 1 entries (1 files):
- viruses-1529706-supplementary.pdf
